# Supplementary material for: Population Genetics of Nosema apis and Nosema ceranae: One Host (Apis mellifera) and Two Different Histories
Source: PLoS One. 2015 Dec 31;10(12):e0145609. doi: 10.1371/journal.pone.0145609 (PMC4699903; doi:10.1371/journal.pone.0145609)
Supplement: S1 Table — (XLS) [file pone.0145609.s002.xls]

## Sheet: Hoja1
S1 Table. Origin and accession numbers of N. apis sequences obtained from A. mellifera honeybees.
			A. mellifera	PTP2			PTP3			RPB1
Dataset	Isolate	Origin	evolutionary lineage	N	Acc. numbers		N	Acc. numbers		N	Acc. numbers
N. apis A	52	SLO	C	9	KJ472925 - KJ472933		5	KJ473021 - KJ473025		9	KJ473104 - KJ473112
N. apis A	174	TUR	C	10	KJ472934 - KJ472943		5	KJ473026 - KJ473030		10	KJ473121 - KJ473130
N. apis A	204	ARG	C	8	KJ472944 - KJ472951		5	KJ472993 - KJ472997		11	KJ473046 - KJ473056
N. apis A	381	CAN	C	9	KJ472952 - KJ472960		10	KJ472998 - KJ473007		11	KJ473073 - KJ473083
N. apis A	399	SPA	A	7	KJ472961 - KJ472967		7	KJ473031 - KJ473037		7	KJ473227 - KJ473233
N. apis A	410	SPA	A/M	10	KJ472968 - KJ472977		13	KJ473008 - KJ473020		12	KJ908955 –KJ908966
N. apis A	854	ALG	A	10	KJ472978 - KJ472987		5	KJ472988 - KJ472992		8	KJ473038 - KJ473045
N. apis B	59	SLO	C							8	KJ473113 - KJ473120
N. apis B	264	POL	C							10	KJ473131 - KJ473140
N. apis B	266	POL	C							10	KJ473141 - KJ473150
N. apis B	268	POL	C							10	KJ473151 - KJ473160
N. apis B	363	CHI	C							8	KJ473057 - KJ473064
N. apis B	380	CAN	C							8	KJ473065 - KJ473072
N. apis B	382	CAN	M							10	KJ473084 - KJ473093
N. apis B	411	CHI	M							10	KJ473094 - KJ473103
N. apis B	529	SLO	C							9	KJ473161 - KJ473169
N. apis B	569	HUN	C							10	KJ473170 - KJ473179
N. apis B	1074	GER	C							8	KJ473180 - KJ473187
N. apis B	1098	GER	C							10	KJ473188 - KJ473197
N. apis B	1099	GER	C							10	KJ473198 - KJ473207
N. apis B	1511	NED	C							10	KJ473208 - KJ473217
N. apis B	1735	NED	C							9	KJ473218 - KJ473226
A, Seven isolates used to estimate N. apis diversity; B, 15 additional isolates used for further analysis of RPB1
ALG: Algeria, ARG: Argentina, CAN: Canada, CHI: Chile, GER: Germany, HUN: Hungary, NED: Netherlands, POL: Poland, SLO: Slovenia, SPA: Spain, TUR: Turkey
