# Supplementary material for: Population Genetics of Nosema apis and Nosema ceranae: One Host (Apis mellifera) and Two Different Histories
Source: PLoS One. 2015 Dec 31;10(12):e0145609. doi: 10.1371/journal.pone.0145609 (PMC4699903; doi:10.1371/journal.pone.0145609)
Supplement: S2 Table — (XLS) [file pone.0145609.s003.xls]

## Sheet: Hoja1
S2 Table. Origin and accession numbers of N. ceranae sequences obtained from A. mellifera honeybees.
		A. mellifera	PTP2			PTP3			RPB1
Isolate	Origin	evolutionary lineage	N	Acc. numbers		N	Acc. numbers		N	Acc. numbers
3	AUS	C							8	KJ473381 - KJ473388
4	AUS	C							8	KJ473389 - KJ473396
57	SPA	A	9	KC520347 - KC520355 a		8	KC520107 - KC520114 a		10	KJ473315- KJ473324
169	BRA	A	7	KC520282 - KC520288 a		9	KC520023 - KC520031 a		9	KJ473241 - KJ473249
253	SPA	A	10	KC520356 - KC520365 a		12	KC520115 - KC520126 a		10	KJ473325- KJ473334
376	CAN	C	8	KC520289 - KC520296 a		6	KC520032 - KC520037 a		7	KJ473250 - KJ473256
377	CAN	C	6	KC520297 - KC520302 a		8	KC520038 - KC520045 a		10	KJ473257 - KJ473266
440	HUN	C	8	KC520366 - KC520373 a		9	KC520127 - KC520135 a		9	KF002461 - KF002469 b
526	NED	M	8	KC520374 - KC520381 a		10	KC520136 - KC520145 a		7	KJ473335 - KJ473341
531	SLO	C	13	KC520382 - KC520394 a		5	KC520146 - KC520150 a		7	KJ473342 - KJ473348
839	ALG	A	7	KC520275 - KC520281 a		10	KC520013 - KC520022 a		7	KJ473234 - KJ473240
911	TWN	C	6	KC520326 - KC520331 a		10	KC520080 - KC520089 a		10	KJ473305- KJ473314
912	SPA	M	8	KC520395 - KC520402 a		12	KC520151 - KC520162 a		6	KJ473349- KJ473354
1175	CRO	C	9	KC520403 - KC520411 a		11	KC520163 - KC520173 a		15	KJ473355 - KJ473361
1244	ARG	C	7	KC520303 - KC520309 a		11	KC520046 - KC520056 a		10	KJ473267 - KJ473276
1251	HI	M	10	KC520422 - KC520431 a		10	KC520186 - KC520195 a		8	KF002470 - KF002477 b
1299	GRE	C	10	KC520412 - KC520421 a		12	KC520174 - KC520185 a		8	KJ473362 - KJ473369
1319	HI	C	7	KC520432 - KC520438 a		5	KC520196 - KC520200 a		11	KJ473370 - KJ473380
1324	HI	C	8	KC520439 - KC520446 a		12	KC520201 - KC520212 a		6	KF002478 - KF002483 b
1610	USA	C	5	KC520310 - KC520314 a		11	KC520057 - KC520067 a		10	KJ473277- KJ473286
1994	CHI	C	11	KC520315 - KC520325 a		12	KC520068 - KC520079 a		10	KJ473287 - KJ473296
2032	SOL	C	12	KC520458 - KC520469 a		11	KC520232 - KC520242 a		9	KJ473397- KJ473406
KI	JAP	C							8	KJ473297 - KJ473304
a Data from [39]; b Data from [32].
ALG: Algeria, ARG: Argentina, AUS: Australia, BRA: Brazil, CAN: Canada, CHI: Chile, CRO: Croatia, GRE: Greece, HI: Hawaii (USA), HUN: Hungary, JAP: Japan,
NED: Netherlands, SLO: Slovenia, SOL: Solomon Islands, SPA: Spain, TWN: Taiwan, USA: United States of America.
