# Supplementary material for: Population Genetics of Nosema apis and Nosema ceranae: One Host (Apis mellifera) and Two Different Histories
Source: PLoS One. 2015 Dec 31;10(12):e0145609. doi: 10.1371/journal.pone.0145609 (PMC4699903; doi:10.1371/journal.pone.0145609)
Supplement: S3 Table — (XLS) [file pone.0145609.s004.xls]

## Sheet: Ncer_vs_Napis
Divergence for N. ceranae and N. apis in three loci using PAML
PTP2
Methods	dN	dS	w (dN/dS)	k (ts/tv)
Nei-Gojobori	0.7267	2.6881	0.2703
Yang and Nielsen 2000	0.6572	3.5191	0.1868	1.4099	weighting = 0
Godlman and Yang 1994	0.727	99.48	0.007308
PTP3
Methods	dN	dS	w (dN/dS)	k (ts/tv)
Nei-Gojobori	0.5706	2.0528	0.278
Yang and Nielsen 2000	0.5415	3.5043	0.1545	1.449	weighting = 0
	0.5159	3.5	0.1474		weighting = 1
Godlman and Yang 1994	0.5758	9.2684	0.0621251
RPB1
Methods	dN	dS	w (dN/dS)	k (ts/tv)
Nei-Gojobori	0.1035	1.1157	0.0928
Yang and Nielsen 2000	0.0934	3.7004	0.0252405	1.9087	weighting = 0
	0.0755	99	0.000762626		weighting = 1
Godlman and Yang 1994	0.08	65.13	0.00122831		runmode= -2

## Sheet: Divergence
Divergence for N. ceranae and N. apis in three loci using PAML (mayo/2013 en Santiago)
PTP2
Methods	dN	dS	w (dN/dS)	k (ts/tv)
Nei-Gojobori	0.7267	2.6881	0.2703
Yang and Nielsen 2000	0.6572	3.5191	0.1868	1.4099
Godlman and Yang 1994	0.727	99.48	0.007308
PTP3
Methods	dN	dS	w (dN/dS)	k (ts/tv)
Nei-Gojobori	0.5706	2.0528	0.278
Yang and Nielsen 2000	0.5415	3.5043	0.1545	1.449
Godlman and Yang 1994	0.5758	9.2684	0.0621251
RPB1
Methods	dN	dS	w (dN/dS)	k (ts/tv)
Nei-Gojobori	0.1035	1.1157	0.0928
Yang and Nielsen 2000	0.0934	3.7004	0.0252405	1.9087
Godlman and Yang 1994	0.08	65.13	0.00122831
Divergence between Nceranae and Vairimorpha necatrix using PAML (27/6/13)					Divergence between Nceranae and Napis using PAML (3/10/13)
ACT					ACT	USO LAS DOS SEQ DE REF		"ACT1128.nuc"		ACT	USO la 440 y ref NA		"ACT876.nuc"
Methods	dN	dS	w (dN/dS)		Methods	dN	dS	w (dN/dS)		Methods	dN	dS	w (dN/dS)
Nei-Gojobori	0.0469	2.6874	0.0174518		Nei-Gojobori	0.0812	1.0898	0.0745091		Nei-Gojobori	0.0778	1.2355	0.0629705
Yang and Nielsen 2000	0.0457	3.8789	0.0117817		Yang and Nielsen 2000	0.0732	3.8226	0.0191493		Yang and Nielsen 2000	0.0698	3.6003	0.0193873
Godlman and Yang 1994	0.0457	3.8789	0.0117817		Godlman and Yang 1994	0.0597	7.4038	0.00806343		Godlman and Yang 1994	0.0541	8.8413	0.00611901
HSP70					HSP70	USO LAS DOS SEQ DE REF		"HSP1791.nuc"		HSP70	USO la 440 y ref NA		"HSP1182.nuc"
Methods	dN	dS	w (dN/dS)		Methods	dN	dS	w (dN/dS)		Methods	dN	dS	w (dN/dS)
Nei-Gojobori	0.0952	1.8231	0.0522187		Nei-Gojobori	0.1885	1.5795	0.119342		Nei-Gojobori	0.1709	1.5972	0.107
Yang and Nielsen 2000	0.0927	4.1153	0.0225257		Yang and Nielsen 2000	0.1729	4.1696	0.0414668		Yang and Nielsen 2000	0.158	3.9585	0.0399141
Godlman and Yang 1994	0.0799	3.9568	0.0201931		Godlman and Yang 1994	0.1568	10.5651	0.0148413		Godlman and Yang 1994	0.1402	9.0755	0.0154482
RPB1					PTP1	USO LAS DOS SEQ DE REF		"PTP1ref.nuc"		PTP1	USO la 376 y ref NA		"PTP1bis.nuc"
Methods	dN	dS	w (dN/dS)		Methods	dN	dS	w (dN/dS)		Methods	dN	dS	w (dN/dS)
Nei-Gojobori	0.1347	1.6146	0.0834262		Nei-Gojobori	0.5655	1.1611	0.487038		Nei-Gojobori	0.5486	1.258	0.436089
Yang and Nielsen 2000	0.1232	3.7982	0.0324364		Yang and Nielsen 2000	0.5265	2.5904	0.20325		Yang and Nielsen 2000	0.5831	1.5477	0.376753
Godlman and Yang 1994	0.1027	7.2217	0.014221		Godlman and Yang 1994	0.5847	8.9876	0.0650563		Godlman and Yang 1994	0.7038	41.7282	0.0168663
Divergence (24/7/2013)
A) N. ceranae vs. N. apis (realineados_julio13)					B) N. ceranae vs. N. bombycis
PTP2					PTP2
Methods	dN	dS	w (dN/dS)		Methods	dN	dS	w (dN/dS)
Nei-Gojobori	0.5484	1.8408	0.297914		Nei-Gojobori	0.4872	-1	-0.4872
Yang and Nielsen 2000	0.5006	3.4577	0.144778		Yang and Nielsen 2000	0.4879	3.6072	0.135257
Godlman and Yang 1994	0.5177	101.415	0.00510478		Godlman and Yang 1994	0.5128	4.7985	0.106867
PTP3					PTP3
Methods	dN	dS	w (dN/dS)		Methods	dN	dS	w (dN/dS)
Nei-Gojobori	0.5706	2.0528	0.277962		Nei-Gojobori	0.5835	1.6394	0.355923
Yang and Nielsen 2000	0.5415	3.5043	0.154524		Yang and Nielsen 2000	0.5478	3.7694	0.145328
Godlman and Yang 1994	0.5758	9.2689	0.0621217		Godlman and Yang 1994	0.5582	88.4104	0.00631374
RPB1					RPB1
Methods	dN	dS	w (dN/dS)		Methods	dN	dS	w (dN/dS)
Nei-Gojobori	0.1035	1.1363	0.0910851		Nei-Gojobori	0.1435	1.5782	0.0909264
Yang and Nielsen 2000	0.0936	3.706	0.0252563		Yang and Nielsen 2000	0.1321	3.8291	0.034499
Godlman and Yang 1994	0.0784	78.4223	0.000999716		Godlman and Yang 1994	0.1032	5.3203	0.0193974
Divergence (9/8/2013): N_ceranae vs N_apis
GENES ORTOLOGOS ROUDEL
SPW4
Methods	dN	dS	w (dN/dS)
Nei-Gojobori	0.9231	1.1233	0.821775
Yang and Nielsen 2000	0.7934	3.8699	0.205018
Godlman and Yang 1994	0.8583	106.336	0.0080716
SPW25
Methods	dN	dS	w (dN/dS)
Nei-Gojobori	0.867	1.5126	0.573185
Yang and Nielsen 2000	0.7671	3.4555	0.221994
Godlman and Yang 1994	0.8913	109.664	0.00812755
SPW30
Methods	dN	dS	w (dN/dS)
Nei-Gojobori	0.8934	1.5142	0.590015
Yang and Nielsen 2000	0.7912	3.6801	0.214994
Godlman and Yang 1994	0.8797	101.874	0.00863518
SEQ_4 (NCER_100070)
Methods	dN	dS	w (dN/dS)
Nei-Gojobori	0.8654	1.3134	0.658901
Yang and Nielsen 2000	0.7924	4.0437	0.195959
Godlman and Yang 1994	0.9778	102.85	0.0095071
SEQ_5 (NCER_100559)
Methods	dN	dS	w (dN/dS)
Nei-Gojobori	0.5369	0.7016	0.765251
Yang and Nielsen 2000	0.5086	1.3873	0.366611
Godlman and Yang 1994	0.6342	11.22	0.0565241

## Sheet: Divergence NC vs NA
S3 Table. Ratio of nonsynonymous to synonymous divergence (dN/dS) between N. apis and N. ceranae (Yang and Nielsen method)
Locus	dN	dS	w (dN/dS)
actin	0.0698	3.6003	0.0193873
Hsp70	0.158	3.9585	0.0399141
PTP2	0.5006	3.4577	0.144778
PTP3	0.5415	3.5043	0.154524
RPB1	0.0936	3.706	0.0252563
SPW30	0.7912	3.6801	0.214994
HSPW4	0.7934	3.8699	0.205018
