# Supplementary material for: Population Genetics of Nosema apis and Nosema ceranae: One Host (Apis mellifera) and Two Different Histories
Source: PLoS One. 2015 Dec 31;10(12):e0145609. doi: 10.1371/journal.pone.0145609 (PMC4699903; doi:10.1371/journal.pone.0145609)
Supplement: S4 Table — (XLS) [file pone.0145609.s005.xls]

## Sheet: Haplotype details PTP2
S4 Table. Number of occurrences and nucleotide variants of PTP2A haplotypes from N. apis
Country		ALG	SPA	SPA	ARG	CAN	SLO	TUR
Isolate		854	399	410	204	381	52	174
A. mellifera lineage		A	A	A/M	C	C	C	C		Nucleotide variants in PTP2A haplotypes from N. apis
Haplotype										162	192	206	217	225	253	254	255	276	278	284	285	297	318	323	338	349	350	433	447	453	513	539	547	549	587	591	614	678	697	716
h1		4			6	5	8	5		A	A	A	A	A	G	T	T	A	A	C	A	T	A	A	A	A	A	G	A	T	T	T	A	T	T	C	T	T	A	A
h2							1			.	G	.	.	.	.	.	.	.	.	.	.	.	.	.	.	.	.	.	.	.	.	.	.	.	.	.	.	C	.	.
h3								1		.	.	.	.	.	.	.	.	.	.	.	.	.	.	.	.	.	.	.	.	.	.	.	G	.	.	.	.	.	.	.
h4								1		.	.	.	.	.	.	.	.	.	.	.	.	.	.	.	.	.	.	.	.	.	.	.	.	.	C	.	.	.	.	.
h5								1		.	.	.	.	.	.	.	.	.	.	.	.	.	.	.	.	.	.	.	.	.	.	.	.	.	.	.	.	.	.	G
h6								1		.	.	.	.	.	.	.	.	.	.	T	.	.	.	.	.	.	.	.	.	.	.	.	.	.	.	.	.	.	.	.
h7								1		.	.	.	.	.	.	.	.	.	.	.	.	.	G	.	.	.	.	.	G	.	.	.	.	.	.	.	.	.	.	.
h8					1					.	.	.	.	.	.	.	.	.	.	.	.	.	.	.	.	.	.	.	.	.	.	.	.	.	.	.	.	.	G	.
h9					1					.	.	.	.	.	A	.	.	.	.	.	.	.	.	.	.	.	.	.	.	.	.	.	.	.	.	.	.	.	.	.
h10						1				.	.	.	.	.	.	.	.	.	.	.	.	.	.	.	.	.	G	.	.	.	C	.	.	.	.	.	.	.	.	.
h11						1				.	.	.	.	.	.	.	.	.	.	.	.	.	.	.	.	G	.	.	.	.	.	.	.	.	.	.	.	.	.	.
h12						1				G	.	.	.	.	.	.	.	.	.	.	.	.	.	.	.	.	.	.	.	.	.	.	.	.	.	.	.	.	.	.
h13						1				.	.	.	.	.	.	.	.	.	.	.	.	.	.	G	.	.	.	.	.	.	.	.	.	.	.	.	.	.	.	.
h14			1							.	.	.	.	.	.	.	A	T	.	.	.	.	.	.	G	.	.	.	.	C	.	C	.	.	.	T	.	.	.	.
h15		1	2	1						.	.	.	.	.	.	.	A	T	.	.	.	.	.	.	.	.	.	.	.	.	.	.	.	.	.	T	.	.	.	.
h16		1	2	3						.	.	.	.	.	.	.	A	T	.	.	.	.	.	.	.	.	.	.	.	C	.	.	.	.	.	.	.	.	.	.
h17		2	1	2						.	.	.	.	.	.	.	.	.	.	.	.	.	.	.	.	.	.	.	.	.	.	.	.	.	.	T	.	.	.	.
h18			1							.	.	.	.	G	.	.	A	T	G	.	G	.	.	.	.	.	.	.	.	C	.	.	.	.	.	.	.	.	.	.
h19				1						.	.	G	G	.	.	.	.	.	.	.	.	.	.	.	.	.	.	.	.	.	.	.	.	.	.	T	.	.	.	.
h20				1						.	.	.	.	.	.	.	.	.	.	.	.	.	.	.	.	.	.	.	.	.	.	.	.	C	.	.	.	.	.	.
h21				1						.	.	.	.	.	.	.	A	T	.	.	.	C	.	.	.	.	.	.	.	C	.	.	.	.	.	.	C	.	.	.
h22				1						.	.	.	.	.	.	C	A	T	.	.	.	.	.	.	.	.	.	.	.	C	.	.	.	.	.	.	.	.	.	.
h23		1								.	.	.	.	.	.	.	.	.	.	.	.	.	.	.	.	.	.	.	.	C	.	.	.	.	.	.	.	.	.	.
h24		1								.	.	.	.	.	.	.	A	T	.	.	.	.	.	.	.	.	.	A	.	C	.	.	.	.	.	.	.	.	.	.
ALG: Algeria, ARG: Argentina, CAN: Canada, SLO: Slovenia, SPA: Spain, TUR: Turkey.
Nucleotide positions are as in the reference sequence KE647054.1: 13328-14116 (locus tag NAPIS_ORF00435).
Dots represent the same genotype as in h1.
