# Supplementary material for: Population Genetics of Nosema apis and Nosema ceranae: One Host (Apis mellifera) and Two Different Histories
Source: PLoS One. 2015 Dec 31;10(12):e0145609. doi: 10.1371/journal.pone.0145609 (PMC4699903; doi:10.1371/journal.pone.0145609)
Supplement: S5 Table — (XLS) [file pone.0145609.s006.xls]

## Sheet: Haplotype details PTP3
S5 Table. Number of occurrences and nucleotide variants of PTP3A haplotypes from N. apis
Country		ALG	SPA	SPA	ARG	CAN	SLO	TUR
Isolate		854	399	410	204	381	52	174
A. mellifera lineage		A	A	A/M	C	C	C	C		Nucleotide variants in PTP3A haplotypes from N. apis
Haplotype										1390	1396	1400	1409	1433	1515	1530	1544	1618	1651	1684	1688	1692	1758	1759	1779	1790	1791	1818	1885	1887	1893	1947
h1				2	1	4	5	2		G	A	A	T	A	T	T	A	A	A	T	A	T	G	G	C	T	T	A	A	A	C	A
h2		1								.	.	.	.	.	.	.	.	G	.	.	.	.	.	.	.	.	.	.	.	.	.	.
h3		4	3	2						A	.	.	.	.	.	.	.	.	.	.	.	.	.	.	.	.	.	.	C	.	T	.
h4					2	2				.	.	.	.	.	.	.	.	.	.	.	.	.	.	A	.	.	.	.	.	.	.	.
h5					1					.	.	.	.	.	.	.	.	.	.	.	.	.	.	.	T	.	.	.	C	.	.	G
h6					1					.	.	.	.	.	.	.	.	.	.	.	.	.	.	A	.	.	C	.	.	.	.	.
h7						1				.	.	.	.	.	.	.	.	.	.	.	.	.	A	.	.	.	.	G	.	.	.	.
h8						1				.	.	.	.	.	C	.	.	.	.	.	.	.	.	A	.	.	.	.	.	.	.	.
h9						1				.	.	.	.	.	.	.	.	.	G	.	.	.	.	A	.	.	.	.	.	.	.	.
h10						1				.	.	.	C	.	.	.	.	.	.	.	.	.	.	.	.	.	.	.	.	G	.	.
h11				3				1		.	.	.	.	.	.	.	.	.	.	.	.	.	.	.	.	.	.	.	C	.	.	G
h12				1						.	.	.	.	.	.	.	.	.	.	.	G	.	.	.	.	.	.	.	.	.	.	.
h13			3	4						.	.	.	.	.	.	.	.	.	.	.	.	.	.	.	.	.	.	.	C	.	T	.
h14				1						.	G	.	.	.	.	.	.	.	.	.	.	.	.	.	.	.	.	.	.	.	.	.
h15								1		.	.	G	.	.	.	.	G	.	.	.	.	C	.	.	.	C	.	.	.	.	.	.
h16								1		.	.	.	.	G	.	.	.	.	.	.	.	.	.	.	.	.	.	.	.	.	.	.
h17			1							.	.	.	.	.	.	C	.	.	.	C	.	.	.	.	.	.	.	.	.	.	.	.
ALG: Algeria, ARG: Argentina, CAN: Canada, SLO: Slovenia, SPA: Spain, TUR: Turkey.
Nucleotide positions are as in the reference sequence KE647278.1: 2294-4285 (locus tag NAPIS_ORF01922).
Dots represent the same genotype as in h1.
