# Supplementary material for: Population Genetics of Nosema apis and Nosema ceranae: One Host (Apis mellifera) and Two Different Histories
Source: PLoS One. 2015 Dec 31;10(12):e0145609. doi: 10.1371/journal.pone.0145609 (PMC4699903; doi:10.1371/journal.pone.0145609)
Supplement: S6 Table — (XLS) [file pone.0145609.s007.xls]

## Sheet: Haplotype details RPB1
S6 Table. Number of occurrences and nucleotide variants of RPB1A haplotypes from N. apis
Country		ALG	SPA	SPA	ARG	CAN	SLO	TUR
Isolate		854	399	410	204	381	52	174
A. mellifera lineage		A	A	A/M	C	C	C	C		Nucleotide variants in RPB1A haplotypes from N. apis
Haplotype										494	495	511	514	530	579	624	660	681	690	704	716	740	744	752	766	771	797	818	856	871	905	963	969	970	983	1009	1020	1044	1065	1066	1161	1172	1173	1188	1221	1222	1236	1275	1277
h1										A	A	G	A	A	A	T	A	G	T	T	A	T	A	T	A	C	A	A	A	T	G	C	C	C	A	A	C	G	C	A	G	A	A	A	T	A	T	A	A
h2		6	4	6	2					.	.	.	.	.	.	.	.	.	.	.	.	.	.	.	.	.	.	.	.	.	.	T	T	.	.	.	.	.	A	.	.	.	.	.	.	.	.	.	.
h3		1								.	.	.	.	.	.	.	.	A	.	.	.	.	.	.	.	.	.	.	.	.	.	T	T	.	.	.	.	.	A	.	.	.	.	.	.	.	.	.	.
h4		1								G	.	.	.	.	.	.	.	.	.	.	.	.	.	.	.	.	.	.	.	.	.	T	T	.	.	.	.	.	A	.	.	.	.	.	.	.	.	.	.
h5					5		2	1		.	.	.	.	.	.	.	.	.	.	.	.	.	.	.	.	.	.	.	.	.	.	T	T	.	.	.	.	A	.	.	.	.	.	.	C	.	.	.	.
h6					1					.	.	.	.	.	.	.	.	.	.	.	.	.	.	.	.	.	.	.	.	.	.	T	T	.	.	.	.	A	.	.	.	.	.	.	C	.	.	.	.
h7					1					.	.	.	.	.	.	.	.	.	.	.	.	.	.	C	.	.	.	.	.	.	.	T	T	.	.	.	.	A	.	.	.	.	.	.	C	.	C	.	.
h8					1					.	.	.	.	.	.	.	.	.	.	.	.	C	.	.	.	.	.	.	.	.	.	T	T	.	.	.	.	.	A	.	.	.	.	.	.	.	.	.	.
h9					1					.	.	.	.	.	.	.	.	.	.	.	.	.	.	.	.	.	.	.	.	.	.	T	T	.	.	.	.	A	.	.	.	.	.	.	C	.	.	.	.
h10						3				.	.	.	.	.	.	.	.	.	G	.	.	.	.	.	.	.	.	.	.	.	.	T	T	.	.	.	.	A	.	.	.	.	.	.	C	.	.	.	.
h11						1				.	.	.	.	.	.	.	.	.	.	.	.	.	.	.	.	.	.	.	.	.	.	T	T	.	.	.	T	A	.	.	.	.	G	.	C	G	.	.	.
h12						1				.	.	.	.	.	.	.	.	.	.	.	.	.	.	.	.	.	.	.	.	.	.	T	T	.	.	T	.	A	.	.	.	.	.	.	C	.	.	G	.
h13						1				.	.	.	.	.	.	.	G	.	G	.	.	.	.	.	.	.	.	.	.	.	.	T	T	.	.	.	.	A	.	.	.	G	.	.	C	.	.	.	.
h14						1				.	.	.	.	.	.	.	.	.	.	.	.	.	.	.	.	.	.	.	.	.	.	T	T	.	.	.	T	A	.	.	.	.	.	.	C	.	.	.	.
h15						1				.	.	.	.	.	.	.	.	.	G	C	.	.	.	.	.	.	.	.	.	.	.	T	T	.	.	.	.	A	.	.	.	.	.	.	C	.	.	.	.
h16						1				.	.	.	.	.	.	.	.	.	.	.	.	.	.	.	.	T	.	.	.	.	A	.	.	T	.	.	.	.	A	.	.	.	.	.	.	.	.	.	.
h17						1				.	G	.	.	.	.	.	.	.	.	.	.	.	G	.	.	.	.	.	.	.	.	T	T	.	.	.	.	A	.	.	.	.	.	.	C	.	.	.	.
h18						1				.	.	.	.	.	.	.	.	.	.	.	.	.	.	.	T	.	.	.	.	.	.	T	T	.	.	.	.	A	.	G	.	.	.	.	C	.	.	.	.
h19							1			.	.	.	.	.	.	.	.	.	.	.	.	.	.	.	.	T	.	.	.	.	.	.	.	T	.	.	.	.	A	.	.	.	.	.	.	.	.	.	.
h20							1			.	.	.	.	.	.	.	.	.	.	.	.	.	.	.	.	.	.	G	.	.	.	T	T	.	.	.	.	A	.	.	.	.	.	.	C	.	.	.	.
h21							1			.	.	.	.	.	.	.	.	.	.	.	.	.	.	.	.	T	.	.	.	.	.	.	.	T	.	.	.	.	A	.	.	.	.	.	C	.	.	.	.
h22				4			1			.	.	.	.	.	.	.	.	.	.	.	.	.	.	.	.	T	.	.	.	.	.	.	.	T	.	.	.	.	A	.	.	.	.	.	.	.	.	.	.
h23							1			.	.	.	.	.	.	.	.	.	.	.	.	.	.	.	.	.	.	.	.	.	.	T	T	.	.	.	.	A	.	.	.	.	.	G	C	.	.	.	.
h24							1			.	.	.	.	.	.	.	.	.	.	.	.	.	.	.	.	.	.	.	.	C	.	T	T	.	.	.	.	A	.	.	.	.	.	.	C	.	.	.	.
h25							1			.	.	A	.	.	.	.	.	.	.	.	.	.	.	.	.	.	.	.	.	.	.	T	T	.	.	.	.	A	.	.	.	.	.	.	C	.	.	.	.
h26								5		.	.	.	.	.	T	.	.	.	.	.	.	.	.	.	.	.	.	.	.	.	.	T	T	.	.	.	.	A	.	.	.	.	.	.	C	.	.	.	.
h27								1		.	.	.	.	.	T	C	.	.	.	.	.	.	.	.	.	.	.	.	.	.	.	T	T	.	.	.	.	A	.	.	.	.	.	.	C	.	.	.	.
h28								1		.	.	.	.	.	T	.	.	.	.	.	.	.	.	.	.	T	.	.	.	.	.	T	T	.	.	.	.	.	A	.	.	.	.	.	.	.	.	.	.
h29								1		.	.	.	.	.	.	.	.	.	.	.	.	.	.	.	.	.	.	.	G	.	.	T	T	.	.	.	.	A	.	.	.	.	.	.	C	.	.	.	.
h30								1		.	.	.	.	.	.	.	.	.	.	.	G	.	.	.	.	.	.	.	.	.	.	T	T	.	.	.	.	A	.	.	.	.	.	.	C	.	.	.	.
h31			1							.	.	.	G	.	.	.	.	.	.	.	.	.	.	.	.	.	.	.	.	.	.	T	T	.	.	.	.	.	A	.	.	.	.	.	.	.	.	.	.
h32			1							.	.	.	.	.	.	.	.	.	.	.	.	.	.	.	.	.	.	.	.	.	.	T	T	.	.	G	.	.	A	.	.	.	.	.	.	.	.	.	.
h33			1							.	.	.	.	.	.	.	.	.	.	.	.	.	.	.	.	.	.	.	.	.	.	T	T	.	G	.	.	.	A	.	A	.	.	.	.	.	.	.	.
h34				1						.	.	.	.	.	.	.	.	.	.	.	.	.	.	.	.	T	G	.	.	.	.	.	.	T	.	.	.	.	A	.	.	.	.	.	.	.	.	.	G
h35				1						.	.	.	.	G	.	.	.	.	.	.	.	.	.	.	.	T	.	.	.	.	.	.	.	T	.	.	.	.	A	.	.	.	.	.	.	.	.	.	.
ALG: Algeria, ARG: Argentina, CAN: Canada, SLO: Slovenia, SPA: Spain, TUR: Turkey.
Nucleotide positions are as in the reference sequence DQ996230.1 (h1), which was not present in our dataset.
Dots represent the same genotype as in h1.
[truncated: 5 more columns]
